# Supplementary material for: Integrated Mechano-Electrochemical Harvesting Fiber and Thermally Responsive Artificial Muscle for Self-Powered Temperature–Strain Dual-Parameter Sensor
Source: Sensors (Basel). 2022 Dec 27;23(1):269. doi: 10.3390/s23010269 (PMC9824410; doi:10.3390/s23010269)
Supplement: Supplementary file 1 [file sensors-23-00269-s001.zip]

Archive with 2 entries (2 files):
- supplementary Figures.pdf
- Supplementary Movie S1.mp4
